# Supplementary material for: Molecular Cytogenetic and Y Copy Number Analysis of a Reciprocal ECAY-ECA13 Translocation in a Stallion with Complete Meiotic Arrest
Source: Genes (Basel). 2021 Nov 26;12(12):1892. doi: 10.3390/genes12121892 (PMC8701272; doi:10.3390/genes12121892)
Supplement: Supplementary file 1 [file genes-12-01892-s001.zip]

Archive with 1 entries (1 files):
- genes-1463874-supplementary.pdf
